# Supplementary material for: Proliferation of Human Cervical Cancer Cells Responds to Surface Properties of Bicomponent Polymer Coatings
Source: Nanomaterials (Basel). 2025 May 9;15(10):716. doi: 10.3390/nano15100716 (PMC12114405; doi:10.3390/nano15100716)
Supplement: Supplementary file 1 [file nanomaterials-15-00716-s001.zip]

Archive with 1 entries (1 files):
- nanomaterials-3602472-supplementary.pdf
